# Supplementary material for: The Primary Complete Mitochondrial Genome of the Lappet Moth Brahmophthalma hearseyi (Lepidoptera: Brahmaeidae) and Related Phylogenetic Analysis
Source: Insects. 2021 Oct 28;12(11):973. doi: 10.3390/insects12110973 (PMC8620751; doi:10.3390/insects12110973)
Supplement: Supplementary file 1 [file insects-12-00973-s001.zip]

Archive with 1 entries (1 files):
- insects-1376313-supplementary.pdf
